# Supplementary material for: Classification of Daily Body Weight Gains in Beef Calves Using Decision Trees, Artificial Neural Networks, and Logistic Regression
Source: Animals (Basel). 2023 Jun 11;13(12):1956. doi: 10.3390/ani13121956 (PMC10295584; doi:10.3390/ani13121956)
Supplement: Supplementary file 1 [file animals-13-01956-s001.zip]

Archive with 1 entries (1 files):
- animals-2378193-supplementary.pdf
